# Supplementary material for: Calcium-Free Dialysate Hemodialysis: A Simplified Approach
Source: J Pers Med. 2024 Jun 20;14(6):660. doi: 10.3390/jpm14060660 (PMC11204440; doi:10.3390/jpm14060660)
Supplement: Supplementary file 1 [file jpm-14-00660-s001.zip]

Archive with 1 entries (1 files):
- jpm-3047283-supplementary.pdf
